# Supplementary material for: Consumption of Sprouts and Perceptions of Their Health Properties in a Region of Northwestern Mexico
Source: Foods. 2021 Dec 14;10(12):3098. doi: 10.3390/foods10123098 (PMC8701714; doi:10.3390/foods10123098)
Supplement: Supplementary file 1 [file foods-10-03098-s001.zip]

Archive with 1 entries (1 files):
- foods-1439452-supplementary.pdf
